# Supplementary material for: Novel Luteolin-Loaded Chitosan Decorated Nanoparticles for Brain-Targeting Delivery in a Sporadic Alzheimer’s Disease Mouse Model: Focus on Antioxidant, Anti-Inflammatory, and Amyloidogenic Pathways
Source: Pharmaceutics. 2022 May 6;14(5):1003. doi: 10.3390/pharmaceutics14051003 (PMC9148113; doi:10.3390/pharmaceutics14051003)
Supplement: Supplementary file 1 [file pharmaceutics-14-01003-s001.zip]

Archive with 1 entries (1 files):
- pharmaceutics-1691512-supplementary.pdf
